# Supplementary material for: Metallothionein Family Proteins as Regulators of Zinc Ions Synergistically Enhance the Anticancer Effect of Cannabidiol in Human Colorectal Cancer Cells
Source: Int J Mol Sci. 2023 Nov 22;24(23):16621. doi: 10.3390/ijms242316621 (PMC10705991; doi:10.3390/ijms242316621)
Supplement: Supplementary file 1 [file ijms-24-16621-s001.zip]

Archive with 1 entries (1 files):
- ijms-2712904-supplementary.pdf
